# Supplementary material for: Electrical and Optical Properties Depending on the Substitution Position of a Novel Indolocarbazole Dimer
Source: Materials (Basel). 2025 Apr 30;18(9):2058. doi: 10.3390/ma18092058 (PMC12072749; doi:10.3390/ma18092058)
Supplement: Supplementary file 1 [file materials-18-02058-s001.zip]

Archive with 1 entries (1 files):
- materials-3592152-supplementary.pdf
